# Supplementary material for: Microbial Diversity in the Midguts of Field and Lab-Reared Populations of the European Corn Borer Ostrinia nubilalis
Source: PLoS One. 2011 Jun 30;6(6):e21751. doi: 10.1371/journal.pone.0021751 (PMC3128089; doi:10.1371/journal.pone.0021751)
Supplement: Table S1 — Taxonomic binning of O. nubilalis lab and field metagenomes based on compositional features of sequence assemblies. (XLS) [file pone.0021751.s004.xls]

## Sheet: TACOAresults O. nubilalis lab
					Contig number	Read number					Bacterial genera	Contig number	Read number
Archaea					43	413					Actinobacillus	1	4
Archaea	Crenarchaeota				5	52					Anaplasma	1	2
Archaea	Crenarchaeota	Thermoprotei			5	52					Bacillus	1	2
Archaea	Crenarchaeota	Thermoprotei	Desulfurococcales		1	6					Buchnera	2	7
Archaea	Crenarchaeota	Thermoprotei	Desulfurococcales	Aeropyrum	1	6					Candidatus	1	2
Archaea	Crenarchaeota	Thermoprotei	Sulfolobales		1	3					Corynebacterium	1	2
Archaea	Crenarchaeota	Thermoprotei	Sulfolobales	Sulfolobus	1	3					Ehrlichia	1	6
Archaea	Crenarchaeota	Thermoprotei	Thermoproteales		1	36					Leuconostoc	3	405
Archaea	Crenarchaeota	Thermoprotei	Thermoproteales	Thermofilum	1	36					Mycobacterium	1	3
Archaea	Euryarchaeota				3	64					Mycoplasma	1	244
Archaea	Euryarchaeota	Methanococci			1	2					Oenococcus	1	2
Archaea	Euryarchaeota	Methanococci	Methanococcales		1	2					Rickettsia	2	11
Archaea	Euryarchaeota	Methanococci	Methanococcales	Methanococcus	1	2					Staphylococcus	22	306869
Bacteria					562	426000					Streptococcus	4	10
Bacteria	Actinobacteria				6	13					Thermobifida	1	2
Bacteria	Actinobacteria	Actinobacteria			3	7					Weissella	22	3372
Bacteria	Actinobacteria	Actinobacteria	Actinomycetales		3	7					Other Bacterial genera	497	115057
Bacteria	Actinobacteria	Actinobacteria	Actinomycetales	Corynebacterium	1	2					Total Bacteria	562	426000
Bacteria	Actinobacteria	Actinobacteria	Actinomycetales	Mycobacterium	1	3
Bacteria	Actinobacteria	Actinobacteria	Actinomycetales	Thermobifida	1	2
Bacteria	Bacteroidetes				3	27
Bacteria	Bacteroidetes	Flavobacteria			1	10
Bacteria	Bacteroidetes	Flavobacteria	Flavobacteriales		1	10
Bacteria	Cyanobacteria				5	14
Bacteria	Firmicutes				132	369132
Bacteria	Firmicutes	Bacilli			118	354046
Bacteria	Firmicutes	Bacilli	Bacillales		23	306871
Bacteria	Firmicutes	Bacilli	Bacillales	Bacillus	1	2
Bacteria	Firmicutes	Bacilli	Bacillales	Staphylococcus	22	306869
Bacteria	Firmicutes	Bacilli	Lactobacillales		40	7589
Bacteria	Firmicutes	Bacilli	Lactobacillales	Leuconostoc	3	405
Bacteria	Firmicutes	Bacilli	Lactobacillales	Oenococcus	1	2
Bacteria	Firmicutes	Bacilli	Lactobacillales	Streptococcus	4	10
Bacteria	Firmicutes	Bacilli	Lactobacillales	Weissella	22	3372
Bacteria	Firmicutes	Mollicutes			1	244
Bacteria	Firmicutes	Mollicutes	Mycoplasmatales		1	244
Bacteria	Firmicutes	Mollicutes	Mycoplasmatales	Mycoplasma	1	244
Bacteria	Planctomycetes				1	3
Bacteria	Proteobacteria				23	333
Bacteria	Proteobacteria	Alphaproteobacteria			4	19
Bacteria	Proteobacteria	Alphaproteobacteria	Rickettsiales		4	19
Bacteria	Proteobacteria	Alphaproteobacteria	Rickettsiales	Anaplasma	1	2
Bacteria	Proteobacteria	Alphaproteobacteria	Rickettsiales	Ehrlichia	1	6
Bacteria	Proteobacteria	Alphaproteobacteria	Rickettsiales	Rickettsia	2	11
Bacteria	Proteobacteria	Gammaproteobacteria			6	21
Bacteria	Proteobacteria	Gammaproteobacteria	Enterobacteriales		3	9
Bacteria	Proteobacteria	Gammaproteobacteria	Enterobacteriales	Buchnera	2	7
Bacteria	Proteobacteria	Gammaproteobacteria	Enterobacteriales	Candidatus	1	2
Bacteria	Proteobacteria	Gammaproteobacteria	Pasteurellales		2	6
Bacteria	Proteobacteria	Gammaproteobacteria	Pasteurellales	Actinobacillus	1	4
Bacteria	Proteobacteria	Gammaproteobacteria	Thiotrichales		1	6
Bacteria	Spirochaetes				4	19
Bacteria	Tenericutes				1	4
Bacteria	Thermotogae				1	2
					1079	1776275

## Sheet: TACOAresults O. nubilalis field
					Nº Contigs	Nº Reads					Bacterial genera	Contig number	Read number
Archaea					872	11369					Other bacterial genera	26657	392782
Archaea	Crenarchaeota				11	281					Exiguobacterium	1	2
Archaea	Crenarchaeota	Thermoprotei			10	276					Rubrobacter	1	2
Archaea	Crenarchaeota	Thermoprotei	Desulfurococcales		3	15					Brevibacillus	1	3
Archaea	Crenarchaeota	Thermoprotei	Desulfurococcales	Desulfurococcus	1	2					Janthinobacterium	1	3
Archaea	Crenarchaeota	Thermoprotei	Sulfolobales		4	67					Leptospira	1	3
Archaea	Crenarchaeota	Thermoprotei	Sulfolobales	Sulfolobus	3	63					Proteus	1	3
Archaea	Crenarchaeota	Thermoprotei	Thermoproteales		2	191					Psychromonas	1	3
Archaea	Crenarchaeota	Thermoprotei	Thermoproteales	Thermofilum	2	191					Rhodopseudomonas	1	3
Archaea	Euryarchaeota				111	894					Xylella	1	3
Archaea	Euryarchaeota	Halobacteria			2	32					Haemophilus	1	4
Archaea	Euryarchaeota	Halobacteria	Halobacteriales		2	32					Salinispora	1	4
Archaea	Euryarchaeota	Halobacteria	Halobacteriales	Haloarcula	1	3					Serratia	1	4
Archaea	Euryarchaeota	Methanobacteria			1	15					Shigella	1	4
Archaea	Euryarchaeota	Methanobacteria	Methanobacteriales		1	15					Candidatus	1	5
Archaea	Euryarchaeota	Methanobacteria	Methanobacteriales	Methanothermobacter	1	15					Psychrobacter	1	5
Archaea	Euryarchaeota	Methanomicrobia			5	157					Erwinia	2	7
Archaea	Euryarchaeota	Methanomicrobia	Methanosarcinales		4	139					Wautersia	2	7
Archaea	Euryarchaeota	Methanomicrobia	Methanosarcinales	Methanosarcina	3	129					Chlamydophila	2	8
Archaea	Euryarchaeota	Thermococci			3	20					Neisseria	1	8
Archaea	Euryarchaeota	Thermococci	Thermococcales		3	20					Chlamydia	1	9
Archaea	Euryarchaeota	Thermococci	Thermococcales	Pyrococcus	1	2					Photorhabdus	2	9
Archaea	Euryarchaeota	Thermococci	Thermococcales	Thermococcus	2	18					Beijerinckia	2	10
Bacteria					27353	402689					Pediococcus	2	12
Bacteria	Acidobacteria				1	2					Lactococcus	2	13
Bacteria	Actinobacteria				266	1426					Propionibacterium	5	14
Bacteria	Actinobacteria	Actinobacteria			136	765					Acinetobacter	4	17
Bacteria	Actinobacteria	Actinobacteria	Actinomycetales		135	763					Arthrobacter	3	18
Bacteria	Actinobacteria	Actinobacteria	Actinomycetales	Arthrobacter	3	18					Thermobifida	1	20
Bacteria	Actinobacteria	Actinobacteria	Actinomycetales	Corynebacterium	24	121					Campylobacter	3	21
Bacteria	Actinobacteria	Actinobacteria	Actinomycetales	Mycobacterium	75	259					Parabacteroides	1	21
Bacteria	Actinobacteria	Actinobacteria	Actinomycetales	Propionibacterium	5	14					Lactobacillus	9	25
Bacteria	Actinobacteria	Actinobacteria	Actinomycetales	Rubrobacter	1	2					Actinobacillus	2	26
Bacteria	Actinobacteria	Actinobacteria	Actinomycetales	Salinispora	1	4					Ehrlichia	5	26
Bacteria	Actinobacteria	Actinobacteria	Actinomycetales	Thermobifida	1	20					Listeria	7	30
Bacteria	Aquificae				1	14					Buchnera	12	32
Bacteria	Bacteroidetes				134	3699					Pseudomonas	9	35
Bacteria	Bacteroidetes	Bacteroidetes			1	63					Bordetella	11	39
Bacteria	Bacteroidetes	Bacteroidetes	Bacteroidales		1	63					Edwardsiella	11	41
Bacteria	Bacteroidetes	Bacteroidetes	Bacteroidales	Bacteroides	1	63					Methylobacterium	12	41
Bacteria	Bacteroidetes	Bacteroidia			1	21					Shewanella	15	48
Bacteria	Bacteroidetes	Bacteroidia	Bacteroidales		1	21					Escherichia	8	49
Bacteria	Bacteroidetes	Bacteroidia	Bacteroidales	Parabacteroides	1	21					Aggregatibacter	1	57
Bacteria	Bacteroidetes	Flavobacteria			3	120					Bacteroides	1	63
Bacteria	Bacteroidetes	Flavobacteria	Flavobacteriales		3	120					Sodalis	18	73
Bacteria	Bacteroidetes	Flavobacteria	Flavobacteriales	Flavobacterium	3	120					Salmonella	20	78
Bacteria	Bacteroidetes	Sphingobacteria			4	170					Staphylococcus	24	88
Bacteria	Bacteroidetes	Sphingobacteria	Sphingobacteriales		4	170					Burkholderia	31	109
Bacteria	Bacteroidetes	Sphingobacteria	Sphingobacteriales	Cytophaga	3	154					Rickettsia	15	119
Bacteria	Chlamydiae				11	125					Flavobacterium	3	120
Bacteria	Chlamydiae	Chlamydiae			6	54					Corynebacterium	24	121
Bacteria	Chlamydiae	Chlamydiae	Chlamydiales		6	54					Cytophaga	3	154
Bacteria	Chlamydiae	Chlamydiae	Chlamydiales	Chlamydia	1	9					Candidatus	30	165
Bacteria	Chlamydiae	Chlamydiae	Chlamydiales	Chlamydophila	2	8					Geobacillus	7	201
Bacteria	Chloroflexi				31	200					Bacillus	24	225
Bacteria	Cyanobacteria				27	5097					Rhizobium	35	225
Bacteria	Cyanobacteria	Cyanobacteria			2	4922					Streptococcus	32	229
Bacteria	Cyanobacteria	Cyanobacteria	Chroococcales		1	10					Mycobacterium	75	259
Bacteria	Cyanobacteria	Cyanobacteria	Nostocales		1	4912					Xanthomonas	5	282
Bacteria	Cyanobacteria	Cyanobacteria	Nostocales	Nostoc	1	4912					Coxiella	5	584
Bacteria	Deinococcus-Thermus				5	19					Yersinia	193	1206
Bacteria	Elusimicrobia				6	49					Nostoc	1	4912
Bacteria	Firmicutes				388	3249					Total bacteria	27353	402689
Bacteria	Firmicutes	Bacilli			134	1247
Bacteria	Firmicutes	Bacilli	Bacillales		77	638
Bacteria	Firmicutes	Bacilli	Bacillales	Bacillus	24	225
Bacteria	Firmicutes	Bacilli	Bacillales	Brevibacillus	1	3
Bacteria	Firmicutes	Bacilli	Bacillales	Exiguobacterium	1	2
Bacteria	Firmicutes	Bacilli	Bacillales	Geobacillus	7	201
Bacteria	Firmicutes	Bacilli	Bacillales	Listeria	7	30
Bacteria	Firmicutes	Bacilli	Bacillales	Staphylococcus	24	88
Bacteria	Firmicutes	Bacilli	Lactobacillales		49	298
Bacteria	Firmicutes	Bacilli	Lactobacillales	Lactobacillus	9	25
Bacteria	Firmicutes	Bacilli	Lactobacillales	Lactococcus	2	13
Bacteria	Firmicutes	Bacilli	Lactobacillales	Pediococcus	2	12
Bacteria	Firmicutes	Bacilli	Lactobacillales	Streptococcus	32	229
Bacteria	Firmicutes	Clostridia			2	18
Bacteria	Firmicutes	Clostridia	Clostridiales		1	14
Bacteria	Planctomycetes				2	12
Bacteria	Proteobacteria				3808	38207
Bacteria	Proteobacteria	Alphaproteobacteria			136	1266
Bacteria	Proteobacteria	Alphaproteobacteria	Rhizobiales		96	600
Bacteria	Proteobacteria	Alphaproteobacteria	Rhizobiales	Beijerinckia	2	10
Bacteria	Proteobacteria	Alphaproteobacteria	Rhizobiales	Candidatus	1	5
Bacteria	Proteobacteria	Alphaproteobacteria	Rhizobiales	Methylobacterium	12	41
Bacteria	Proteobacteria	Alphaproteobacteria	Rhizobiales	Rhizobium	35	225
Bacteria	Proteobacteria	Alphaproteobacteria	Rhizobiales	Rhodopseudomonas	1	3
Bacteria	Proteobacteria	Alphaproteobacteria	Rickettsiales		22	150
Bacteria	Proteobacteria	Alphaproteobacteria	Rickettsiales	Ehrlichia	5	26
Bacteria	Proteobacteria	Alphaproteobacteria	Rickettsiales	Rickettsia	15	119
Bacteria	Proteobacteria	Betaproteobacteria			65	231
Bacteria	Proteobacteria	Betaproteobacteria	Burkholderiales		61	211
Bacteria	Proteobacteria	Betaproteobacteria	Burkholderiales	Bordetella	11	39
Bacteria	Proteobacteria	Betaproteobacteria	Burkholderiales	Burkholderia	31	109
Bacteria	Proteobacteria	Betaproteobacteria	Burkholderiales	Janthinobacterium	1	3
Bacteria	Proteobacteria	Betaproteobacteria	Burkholderiales	Wautersia	2	7
Bacteria	Proteobacteria	Betaproteobacteria	Neisseriales		1	8
Bacteria	Proteobacteria	Betaproteobacteria	Neisseriales	Neisseria	1	8
Bacteria	Proteobacteria	Epsilonproteobacteria			3	21
Bacteria	Proteobacteria	Epsilonproteobacteria	Campylobacterales		3	21
Bacteria	Proteobacteria	Epsilonproteobacteria	Campylobacterales	Campylobacter	3	21
Bacteria	Proteobacteria	Gammaproteobacteria			712	5615
Bacteria	Proteobacteria	Gammaproteobacteria	Alteromonadales		23	81
Bacteria	Proteobacteria	Gammaproteobacteria	Alteromonadales	Psychromonas	1	3
Bacteria	Proteobacteria	Gammaproteobacteria	Alteromonadales	Shewanella	15	48
Bacteria	Proteobacteria	Gammaproteobacteria	Enterobacteriales		540	3433
Bacteria	Proteobacteria	Gammaproteobacteria	Enterobacteriales	Buchnera	12	32
Bacteria	Proteobacteria	Gammaproteobacteria	Enterobacteriales	Candidatus	30	165
Bacteria	Proteobacteria	Gammaproteobacteria	Enterobacteriales	Edwardsiella	11	41
Bacteria	Proteobacteria	Gammaproteobacteria	Enterobacteriales	Erwinia	2	7
Bacteria	Proteobacteria	Gammaproteobacteria	Enterobacteriales	Escherichia	8	49
Bacteria	Proteobacteria	Gammaproteobacteria	Enterobacteriales	Photorhabdus	2	9
Bacteria	Proteobacteria	Gammaproteobacteria	Enterobacteriales	Proteus	1	3
Bacteria	Proteobacteria	Gammaproteobacteria	Enterobacteriales	Salmonella	20	78
Bacteria	Proteobacteria	Gammaproteobacteria	Enterobacteriales	Serratia	1	4
Bacteria	Proteobacteria	Gammaproteobacteria	Enterobacteriales	Shigella	1	4
Bacteria	Proteobacteria	Gammaproteobacteria	Enterobacteriales	Sodalis	18	73
Bacteria	Proteobacteria	Gammaproteobacteria	Enterobacteriales	Yersinia	193	1206
Bacteria	Proteobacteria	Gammaproteobacteria	Legionellales		5	584
Bacteria	Proteobacteria	Gammaproteobacteria	Legionellales	Coxiella	5	584
Bacteria	Proteobacteria	Gammaproteobacteria	Pasteurellales		5	89
Bacteria	Proteobacteria	Gammaproteobacteria	Pasteurellales	Actinobacillus	2	26
Bacteria	Proteobacteria	Gammaproteobacteria	Pasteurellales	Aggregatibacter	1	57
Bacteria	Proteobacteria	Gammaproteobacteria	Pasteurellales	Haemophilus	1	4
Bacteria	Proteobacteria	Gammaproteobacteria	Pseudomonadales		16	74
Bacteria	Proteobacteria	Gammaproteobacteria	Pseudomonadales	Acinetobacter	4	17
Bacteria	Proteobacteria	Gammaproteobacteria	Pseudomonadales	Pseudomonas	9	35
Bacteria	Proteobacteria	Gammaproteobacteria	Pseudomonadales	Psychrobacter	1	5
Bacteria	Proteobacteria	Gammaproteobacteria	Thiotrichales		1	3
Bacteria	Proteobacteria	Gammaproteobacteria	Xanthomonadales		6	285
Bacteria	Proteobacteria	Gammaproteobacteria	Xanthomonadales	Xanthomonas	5	282
Bacteria	Proteobacteria	Gammaproteobacteria	Xanthomonadales	Xylella	1	3
Bacteria	Spirochaetes				22	287
Bacteria	Spirochaetes	Spirochaetes			2	19
Bacteria	Spirochaetes	Spirochaetes	Spirochaetales		2	19
Bacteria	Spirochaetes	Spirochaetes	Spirochaetales	Leptospira	1	3
Bacteria	Tenericutes				33	148
Bacteria	Thermotogae				3	23
