# Supplementary material for: Microbial Diversity in the Midguts of Field and Lab-Reared Populations of the European Corn Borer Ostrinia nubilalis
Source: PLoS One. 2011 Jun 30;6(6):e21751. doi: 10.1371/journal.pone.0021751 (PMC3128089; doi:10.1371/journal.pone.0021751)
Supplement: Table S2 — Number of genes assigned to different bacterial species in both metagenomes based on BLASTP best hits. (XLS) [file pone.0021751.s005.xls]

## Sheet: O.lab metagenome
Taxa_80ID_90QueryLength_Sp.Level	Nº genes
Weissella paramesenteroides	1593
Staphylococcus warneri	1545
Staphylococcus epidermidis	81
Staphylococcus aureus	58
Staphylococcus capitis	28
Staphylococcus haemolyticus	26
Staphylococcus lugdunensis	13
Staphylococcus hominis	11
Staphylococcus saprophyticus	10
Staphylococcus carnosus	5
Lactobacillus brevis	4
Lactobacillus plantarum	3
Tetragenococcus halophilus	3
Leuconostoc mesenteroides	1
Staphylococcus sp.	1
Streptococcus pyogenes	1

## Sheet: O.field metagenome
O.field_Taxa_80ID_90QueryLength_Sp. Level	Nº genes
Sphingobacterium spiritivorum	6156
Stenotrophomonas maltophilia	3962
Ochrobactrum anthropi	3346
Achromobacter piechaudii	2087
Pseudomonas putida	1728
Ochrobactrum intermedium	1313
Klebsiella pneumoniae	815
Agrobacterium tumefaciens str. C58	697
Enterobacter cancerogenus	447
Salmonella enterica	378
Klebsiella sp.	328
Stenotrophomonas sp.	323
Escherichia coli	272
Citrobacter sp.	268
Brucella ceti	239
Enterobacter sp.	195
Brucella melitensis	151
Brucella sp.	144
Chryseobacterium gleum	138
Brucella abortus	131
Bordetella petrii	122
Citrobacter koseri	113
Pseudomonas aeruginosa	111
Citrobacter rodentium	107
Pedobacter heparinus	98
Pseudomonas fluorescens	92
Citrobacter youngae	89
Pedobacter sp.	87
Klebsiella variicola	81
Brucella neotomae	64
Bordetella bronchiseptica	63
Brucella pinnipedialis	63
Serratia odorifera	56
Bordetella avium	51
Pseudomonas entomophila	51
Cupriavidus metallidurans	48
Acidovorax sp.	47
Pseudomonas syringae	38
Brucella suis	34
Rhizobium leguminosarum	33
Chitinophaga pinensis	32
Agrobacterium radiobacter	30
Flavobacterium johnsoniae	29
Cronobacter sakazakii	27
Rhizobium etli	26
Escherichia fergusonii	25
Mesorhizobium sp.	25
Serratia proteamaculans	23
Sinorhizobium medicae	22
Cronobacter turicensis	21
Escherichia albertii	20
Dyadobacter fermentans	19
Sinorhizobium meliloti	19
Delftia acidovorans	18
Enterobacter cloacae	17
Pantoea sp.	16
Rhizobium sp.	16
Salmonella typhi	16
Bordetella pertussis	15
Pseudomonas mendocina	15
Rhodopseudomonas palustris	14
Xanthobacter autotrophicus	14
Agrobacterium vitis	13
Bordetella parapertussis	13
Burkholderia sp.	13
Comamonas testosteroni	13
Xanthomonas campestris	13
Brucella microti	12
Macrococcus caseolyticus	12
Pectobacterium carotovorum	12
Ralstonia pickettii	12
Ralstonia solanacearum	12
Acidovorax avenae	11
Acidovorax ebreus	11
Escherichia sp.	11
Tolumonas auensis	11
Yersinia pestis	11
Dickeya dadantii	10
Edwardsiella tarda	10
Methylibium petroleiphilum	10
Nitrosomonas eutropha	10
Paracoccus denitrificans	10
Burkholderia multivorans	9
Enterococcus casseliflavus	9
Pectobacterium wasabiae	9
Staphylococcus saprophyticus	9
Yersinia intermedia	9
Zymomonas mobilis	9
Brucella ovis	8
Burkholderia pseudomallei	8
Clavibacter michiganensis	8
Leifsonia xyli	8
Serratia marcescens	8
Shigella dysenteriae	8
Sphingobium japonicum	8
Staphylococcus carnosus	8
uncultured bacterium	8
Burkholderia cenocepacia	7
Burkholderia thailandensis	7
Mesorhizobium opportunistum	7
Oligotropha carboxidovorans	7
Pantoea ananatis	7
Pseudomonas sp.	7
Shewanella putrefaciens	7
Shewanella sp.	7
Shigella flexneri	7
Shigella sp.	7
Xanthomonas fuscans	7
Xanthomonas oryzae	7
Azotobacter vinelandii	6
Mesorhizobium loti	6
Pectobacterium atrosepticum	6
Ralstonia eutropha	6
Staphylococcus aureus	6
Thauera sp.	6
Variovorax paradoxus	6
Verminephrobacter eiseniae	6
Yersinia enterocolitica	6
Acidovorax delafieldii	5
Burkholderia graminis	5
Burkholderia xenovorans	5
Cupriavidus taiwanensis	5
Erwinia tasmaniensis	5
Janthinobacterium sp.	5
marine actinobacterium	5
Proteus mirabilis	5
Pseudomonas stutzeri	5
Xanthomonas axonopodis	5
Yersinia rohdei	5
Zunongwangia profunda	5
Acinetobacter baumannii	4
Algoriphagus sp.	4
Aromatoleum aromaticum	4
Brevibacterium linens	4
Brucella canis	4
Croceibacter atlanticus	4
Flavobacteria bacterium	4
Flavobacteriaceae bacterium	4
Methylobacillus flagellatus	4
Methylobacterium extorquens	4
Nitrosomonas europaea	4
Parvibaculum lavamentivorans	4
Polaromonas sp.	4
Sphingomonas sp.	4
Spirosoma linguale	4
Staphylococcus lugdunensis	4
Stappia aggregata	4
Thioalkalivibrio sp.	4
Xylella fastidiosa	4
Acinetobacter sp.	3
Arthrobacter sp.	3
Azoarcus sp.	3
Bacteroides sp.	3
Burkholderia dolosa	3
Burkholderia oklahomensis	3
Burkholderia phymatum	3
Burkholderia phytofirmans	3
Burkholderia vietnamiensis	3
Caulobacter sp.	3
Cytophaga hutchinsonii	3
Magnetospirillum magnetotacticum	3
Photorhabdus asymbiotica	3
Proteus vulgaris	3
Providencia rettgeri	3
Providencia rustigianii	3
Staphylococcus capitis	3
Staphylococcus epidermidis	3
Staphylococcus hominis	3
Yersinia frederiksenii	3
Yersinia ruckeri	3
Arthrobacter aurescens	2
Bacillus megaterium	2
Burkholderia ambifaria	2
Dechloromonas aromatica	2
Edwardsiella ictaluri	2
Enterococcus gallinarum	2
Erwinia pyrifoliae	2
Flavobacterium psychrophilum	2
Gallionella ferruginea	2
Gluconacetobacter diazotrophicus	2
Halothiobacillus neapolitanus	2
Leeuwenhoekiella blandensis	2
Methylobacterium nodulans	2
Methylobacterium populi	2
Methylobacterium sp.	2
Providencia alcalifaciens	2
Ralstonia metallidurans	2
Shigella boydii	2
Sodalis glossinidius	2
Staphylococcus warneri	2
unidentified eubacterium	2
Vibrio cholerae	2
Xanthomonas albilineans	2
Xenorhabdus bovienii	2
Yersinia kristensenii	2
Yersinia mollaretii	2
Acidiphilium cryptum	1
Acidithiobacillus caldus	1
Acidithiobacillus ferrooxidans	1
Acinetobacter junii	1
Aeromicrobium marinum	1
Aeromonas bestiarum	1
Aeromonas salmonicida	1
Alistipes putredinis	1
Arcobacter butzleri	1
Arthrobacter chlorophenolicus	1
Aurantimonas manganoxydans	1
Azorhizobium caulinodans	1
Azospirillum sp.	1
Bacillus pseudofirmus	1
Bacillus pumilus	1
Bacteroides cellulosilyticus	1
Bacteroides coprocola	1
Bacteroides finegoldii	1
Bacteroides intestinalis	1
Bacteroides ovatus	1
Bacteroides thetaiotaomicron	1
Beijerinckia indica	1
Brachybacterium faecium	1
Bradyrhizobium japonicum	1
Bradyrhizobium sp.	1
Burkholderia ubonensis	1
Campylobacter fetus	1
Candidatus Accumulibacter	1
Candidatus Hamiltonella	1
Catenulispora acidiphila	1
Cellulomonas flavigena	1
Cellvibrio japonicus	1
Chromobacterium violaceum	1
Citreicella sp.	1
Clostridium botulinum	1
Congregibacter litoralis	1
Corynebacterium glutamicum	1
Dickeya zeae	1
Dinoroseobacter shibae	1
Enterobacteria phage	1
Enterococcus faecalis	1
Flavobacteriales bacterium	1
Francisella novicida	1
Fulvimarina pelagi	1
Fusobacterium sp.	1
Geobacillus sp.	1
Gordonia bronchialis	1
Gramella forsetii	1
Haemophilus influenzae	1
Herminiimonas arsenicoxydans	1
Hoeflea phototrophica	1
Hyphomonas neptunium	1
Idiomarina loihiensis	1
Kingella oralis	1
Kytococcus sedentarius	1
Lactobacillus reuteri	1
Lactobacillus vaginalis	1
Legionella drancourtii	1
Leptothrix cholodnii	1
Listeria grayi	1
Listeria monocytogenes	1
Loktanella vestfoldensis	1
Lutiella nitroferrum	1
Mannheimia succiniciproducens	1
Marinobacter aquaeolei	1
Methylobacterium chloromethanicum	1
Methylobacterium radiotolerans	1
Mycobacterium smegmatis	1
Nitrobacter sp.	1
Nitrococcus mobilis	1
Nitrosomonas sp.	1
Nocardioides sp.	1
Nostoc punctiforme	1
Parabacteroides distasonis	1
Paracoccus aminophilus	1
Pasteurella dagmatis	1
Photobacterium damselae	1
Photobacterium sp.	1
Photorhabdus luminescens	1
Polaribacter sp.	1
Pseudomonas alcaligenes	1
Pseudomonas resinovorans	1
Rhodobacter capsulatus	1
Rhodobacter sphaeroides	1
Rhodococcus erythropolis	1
Rhodospirillum rubrum	1
Roseobacter litoralis	1
Roseovarius sp.	1
Ruegeria sp.	1
Sanguibacter keddieii	1
Shewanella baltica	1
Sphingomonas wittichii	1
Staphylococcus haemolyticus	1
Thiobacillus denitrificans	1
Thiomonas intermedia	1
Vibrio angustum	1
Vibrio fischeri	1
Vibrio furnissii	1
Xylanimonas cellulosilytica	1
Yersinia aldovae	1
Yersinia pseudotuberculosis	1
